# Supplementary material for: Compositional Features of Distinct Microbiota Base on Serum Extracellular Vesicle Metagenomics Analysis in Moderate to Severe Psoriasis Patients
Source: Cells. 2021 Sep 8;10(9):2349. doi: 10.3390/cells10092349 (PMC8467001; doi:10.3390/cells10092349)
Supplement: Supplementary file 1 [file cells-10-02349-s001.zip]

Archive with 7 entries (7 files):
- Figures S1,S2.pdf
- Table S1.xlsx
- Table S2.xlsx
- Table S3.xlsx
- Table S4.xlsx
- Table S5.xlsx
- Table S6.xlsx
