# Supplementary material for: Compositional Features of Distinct Microbiota Base on Serum Extracellular Vesicle Metagenomics Analysis in Moderate to Severe Psoriasis Patients
Source: Cells. 2021 Sep 8;10(9):2349. doi: 10.3390/cells10092349 (PMC8467001; doi:10.3390/cells10092349)
Supplement: Supplementary file 1 [file cells-10-02349-s001.zip › Table S1.xlsx]

## Sheet: asv_table.p10.relative.group
Table S1. Relative abundance of bacteria between healthy individuals and Moderate-to-severe psoriasis patients at the phylum level.
Taxonomy	HC (n=8)	PSO (n=20)	p value
Proteobacteria	70.4761	75.9445	0.285
Firmicutes	11.9338	9.45758	0.004
Bacteroidetes	7.30225	8.09655	0.61
Actinobacteria	8.59202	5.39107	0.053
Fusobacteria	0.933495	0.0839593	0.001
Tenericutes	0.323133	0.10274	0.966
Candidatus_Melainabacteria	0	0.141405	0.527
Cyanobacteria	0.168471	0.0441891	0.033
Verrucomicrobia	0	0.101635	0.527
Gemmatimonadetes	0.0856164	0.0430844	0.531
Others	0.185042	0.593239	0.094
Data are shown as percentages. Abbreviations: HC, healthy control; PSO, Moderate-to-Severe psoriasis patients
