# Supplementary material for: Compositional Features of Distinct Microbiota Base on Serum Extracellular Vesicle Metagenomics Analysis in Moderate to Severe Psoriasis Patients
Source: Cells. 2021 Sep 8;10(9):2349. doi: 10.3390/cells10092349 (PMC8467001; doi:10.3390/cells10092349)
Supplement: Supplementary file 1 [file cells-10-02349-s001.zip › Table S2.xlsx]

## Sheet: asv_table.c10.relative.group
Table S2. Relative abundance of bacteria between healthy individuals and Moderate-to-severe psoriasis patients at the class level.
Taxonomy	HC (n=8)	PSO (n=20)	p value
Betaproteobacteria	30.1149	38.5837	0.878
Gammaproteobacteria	25.1049	22.1288	0.507
Alphaproteobacteria	14.0162	14.9989	0.46
Bacilli	9.56142	5.62307	0.004
Actinobacteria	8.59202	5.39107	0.053
Sphingobacteriia	4.08749	5.15466	0.717
Tissierellia	0.972161	3.36832	0.401
Flavobacteriia	2.35031	2.58285	0.719
Epsilonproteobacteria	1.24006	0.233098	0
Clostridia	0.466748	0.466195	0.453
Others	3.4937	1.46929	0.121
Data are shown as percentages. Abbreviations: HC, healthy control; PSO, Moderate-to-Severe psoriasis patients
