# Supplementary material for: Compositional Features of Distinct Microbiota Base on Serum Extracellular Vesicle Metagenomics Analysis in Moderate to Severe Psoriasis Patients
Source: Cells. 2021 Sep 8;10(9):2349. doi: 10.3390/cells10092349 (PMC8467001; doi:10.3390/cells10092349)
Supplement: Supplementary file 1 [file cells-10-02349-s001.zip › Table S3.xlsx]

## Sheet: asv_table.o10.relative.group
Table S3. Relative abundance of bacteria between healthy individuals and Moderate-to-severe psoriasis patients at the order level.
Taxonomy	HC (n=8)	PSO (n=20)	p value
Burkholderiales	19.283	38.3772	0.309
Xanthomonadales	15.5932	17.2835	0.683
Sphingomonadales	0.62141	6.73884	0.917
Sphingobacteriales	4.08749	5.15466	0.717
Rhizobiales	6.96255	3.71741	0.558
Pseudomonadales	7.30502	3.57048	0.178
Caulobacterales	4.16759	4.41228	0.501
Bacillales	3.61522	4.51392	0.04
Corynebacteriales	4.41339	3.70968	0.296
Neisseriales	10.4563	0.124834	0.006
Others	23.4948	12.3973	0.102
Data are shown as percentages. Abbreviations: HC, healthy control; PSO, Moderate-to-Severe psoriasis patients
