# Supplementary material for: Compositional Features of Distinct Microbiota Base on Serum Extracellular Vesicle Metagenomics Analysis in Moderate to Severe Psoriasis Patients
Source: Cells. 2021 Sep 8;10(9):2349. doi: 10.3390/cells10092349 (PMC8467001; doi:10.3390/cells10092349)
Supplement: Supplementary file 1 [file cells-10-02349-s001.zip › Table S4.xlsx]

## Sheet: asv_table.f10.relative.group
Table S4. Relative abundance of bacteria between healthy individuals and Moderate-to-severe psoriasis patients at the family level.
Taxonomy	HC (n=8)	PSO (n=20)	p value
Burkholderiaceae	1.21796	28.5318	0.116
Xanthomonadaceae	15.48	17.2835	0.683
Alcaligenaceae	7.86014	6.4483	0.26
Sphingomonadaceae	0.375608	6.69134	0.578
Sphingobacteriaceae	4.08749	5.15466	0.717
Caulobacteraceae	4.16759	4.41228	0.501
Staphylococcaceae	2.68725	4.12395	0.045
Comamonadaceae	4.78624	3.25784	0.226
Neisseriaceae	10.4563	0.124834	0.006
Moraxellaceae	6.51237	1.21962	0.176
Others	42.3691	22.7519	0.462
Data are shown as percentages. Abbreviations: HC, healthy control; PSO, Moderate-to-Severe psoriasis patients
