# Supplementary material for: Compositional Features of Distinct Microbiota Base on Serum Extracellular Vesicle Metagenomics Analysis in Moderate to Severe Psoriasis Patients
Source: Cells. 2021 Sep 8;10(9):2349. doi: 10.3390/cells10092349 (PMC8467001; doi:10.3390/cells10092349)
Supplement: Supplementary file 1 [file cells-10-02349-s001.zip › Table S5.xlsx]

## Sheet: asv_table.g10.relative.group
Table S5. Relative abundance of bacteria between healthy individuals and Moderate-to-severe psoriasis patients at the genus level.
Taxonomy	HC (n=8)	PSO (n=20)	p value
Ralstonia	0.450177	23.5904	0.27
Luteimonas	12.4779	13.9428	0.41
Alcaligenes	6.98741	6.04728	0.306
Sphingobacterium	4.08749	4.94476	0.641
Sphingomonas	0	6.08042	0.017
Brevundimonas	3.06562	3.67433	0.717
Staphylococcus	2.1266	4.02011	0.054
Stenotrophomonas	3.0021	3.2236	0.837
Lautropia	0	4.08308	0.527
Kingella	10.0033	0	0.004
Others	57.7994	30.3933	0.114
Data are shown as percentages. Abbreviations: HC, healthy control; PSO, Moderate-to-Severe psoriasis patients
