# Supplementary material for: Compositional Features of Distinct Microbiota Base on Serum Extracellular Vesicle Metagenomics Analysis in Moderate to Severe Psoriasis Patients
Source: Cells. 2021 Sep 8;10(9):2349. doi: 10.3390/cells10092349 (PMC8467001; doi:10.3390/cells10092349)
Supplement: Supplementary file 1 [file cells-10-02349-s001.zip › Table S6.xlsx]

## Sheet: asv_table.s10.relative.group
Table S6. Relative abundance of bacteria between healthy individuals and Moderate-to-severe psoriasis patients at the species level.
Taxonomy	HC (n=8)	PSO (n=20)	p value
Ralstonia_insidiosa	0.220946	23.5241	0.039
Luteimonas_terricola	12.3923	13.7583	0.381
Alcaligenes_faecalis	6.98741	6.04728	0.306
Sphingomonas_paucimobilis	0	5.74569	0.061
Lautropia_mirabilis	0	4.08308	0.527
Kingella_oralis	10.0033	0	0.004
Brevundimonas_diminuta	1.98575	2.92311	0.605
Rhodococcus_qingshengii	3.12362	2.16969	0.319
Sphingobacterium_nematocida	1.17377	2.51215	0.833
Stenotrophomonas_maltophilia	1.70404	2.13213	0.756
Others	62.4089	37.1045	0.094
Data are shown as percentages. Abbreviations: HC, healthy control; PSO, Moderate-to-Severe psoriasis patients
